# Supplementary material for: Tazarotene-Induced Gene 3 (TIG3) Induces Apoptosis in Melanoma Cells Through the Modulation of Inhibitors of Apoptosis Proteins
Source: Biomedicines. 2025 Jul 17;13(7):1749. doi: 10.3390/biomedicines13071749 (PMC12292944; doi:10.3390/biomedicines13071749)
Supplement: Supplementary file 1 [file biomedicines-13-01749-s001.zip]

Archive with 1 entries (1 files):
- biomedicines-3718897-supplementary.pdf
